# Supplementary material for: Comparative Analysis of Immune Repertoires between Bactrian Camel's Conventional and Heavy-Chain Antibodies
Source: PLoS One. 2016 Sep 2;11(9):e0161801. doi: 10.1371/journal.pone.0161801 (PMC5010241; doi:10.1371/journal.pone.0161801)
Supplement: S1 Table — Germline refers to the IMGT reference genes of the Arabian camel. Variation relative frequency = nucleotide variations number / total nucleotide number. It is a concept for a specific nucleotide site for all aligned reads. Hotspot refers to the nucleotide site which has high variation relative frequency, equal or greater than 70% (≥70%). The aligned reads numbers classified by the nucleotides in the hotspots were showed in the third colgroup. The common reads number refers to the number of the reads which have all above hotspots. (XLSX) [file pone.0161801.s004.xlsx]

## Sheet: Sheet1
Germline	Hotspot	Reads number classified by the nucleotides				Common reads number
IGHV1S20	163 G	A:11428	T:350	G:2750	C:391	5003
	259 C	A:736	T:825	G:9791	C:4225
	301 A	A:4262	T:131	G:3251	C:7933
IGHV1S30	45 C	A:50	T:7305	G:315	C:261	5719
	147 G	A:6453	T:87	G:1402	C:414
