# Supplementary material for: Comparative Analysis of Immune Repertoires between Bactrian Camel's Conventional and Heavy-Chain Antibodies
Source: PLoS One. 2016 Sep 2;11(9):e0161801. doi: 10.1371/journal.pone.0161801 (PMC5010241; doi:10.1371/journal.pone.0161801)
Supplement: S2 Table — Sample ID refers to the names of the sequencing reads of all the three camels’ samples. Filtering reads number represents the number of the filtered out reads based on the designed criteria (S1 and S2 Figs). Filtering percentage refers to the proportion of the reads which are filtered out. (XLSX) [file pone.0161801.s005.xlsx]

## Sheet: Sheet1
		Sample ID	Filtering reads number	Filtering percentage
		1-VH	15909	0.23
		1-VHH	23826	0.36
		2-VH	8820	0.15
		2-VHH	19648	0.37
		3-VH	10722	0.19
		3-VHH	20408	0.33
